# Supplementary material for: Ferrocene-Based Hybrid Drugs as Potential Anticancer and Antibacterial Therapeutic Agents for Incorporation into Nanocarriers: In Silico, In Vitro, Molecular Docking Evaluations
Source: Pharmaceutics. 2025 May 30;17(6):722. doi: 10.3390/pharmaceutics17060722 (PMC12195905; doi:10.3390/pharmaceutics17060722)
Supplement: Supplementary file 1 [file pharmaceutics-17-00722-s001.zip]

Archive with 1 entries (1 files):
- pharmaceutics-3626218-supplementary.pdf
